# Supplementary material for: The Molecular Mechanism of GhbHLH121 in Response to Iron Deficiency in Cotton Seedlings
Source: Plants (Basel). 2023 May 11;12(10):1955. doi: 10.3390/plants12101955 (PMC10224022; doi:10.3390/plants12101955)
Supplement: Supplementary file 1 [file plants-12-01955-s001.zip]

Archive with 2 entries (2 files):
- Supplemental Figure.pdf
- Supplemental table S1-6.xlsx
