# Supplementary material for: The Molecular Mechanism of GhbHLH121 in Response to Iron Deficiency in Cotton Seedlings
Source: Plants (Basel). 2023 May 11;12(10):1955. doi: 10.3390/plants12101955 (PMC10224022; doi:10.3390/plants12101955)
Supplement: Supplementary file 1 [file plants-12-01955-s001.zip › Supplemental table S1-6.xlsx]

## Sheet: Sheet1
Supplemental table S1 Interaction genes obtained from yeast library
ID	arabidopsisID	ArabDesc
Gh_A01G2041	AT5G54680	basic helix-loop-helix (bHLH) DNA-binding superfamily protein
Gh_A02G0389	AT1G04430	S-adenosyl-L-methionine-dependent methyltransferases superfamily protein
Gh_A03G0094	AT4G16520	Ubiquitin-like superfamily protein
Gh_A03G1363	AT3G54680	proteophosphoglycan-related
Gh_A04G0072	AT2G21110	Disease resistance-responsive (dirigent-like protein) family protein
Gh_A05G0531	AT5G10695
Gh_A05G0534	AT2G24540	Galactose oxidase/kelch repeat superfamily protein
Gh_A05G2116	AT5G09360	laccase 14
Gh_A05G2165	AT1G76160	SKU5 similar 5
Gh_A05G2499	AT2G21110	Disease resistance-responsive (dirigent-like protein) family protein
Gh_A05G2828
Gh_A05G3334	AT4G18905	Transducin/WD40 repeat-like superfamily protein
Gh_A05G3747	AT4G08240
Gh_A06G1315	AT5G64840	general control non-repressible 5
Gh_A07G0330	AT5G25510	Protein phosphatase 2A regulatory B subunit family protein
Gh_A07G1415	AT4G28570	Long-chain fatty alcohol dehydrogenase family protein
Gh_A07G1437
Gh_A08G1295	AT3G63500	Protein of unknown function (DUF1423)
Gh_A08G1778	AT1G08090	nitrate transporter 2:1
Gh_A09G1479	AT3G53630
Gh_A09G1557	AT1G48410	Stabilizer of iron transporter SufD / Polynucleotidyl transferase
Gh_A09G2052	AT3G17090	Protein phosphatase 2C family protein
Gh_A09G2366	AT4G24140	alpha/beta-Hydrolases superfamily protein
Gh_A09G2524
Gh_A10G0476	AT1G72370	40s ribosomal protein SA B
Gh_A10G0698	AT1G52820	2-oxoglutarate (2OG) and Fe(II)-dependent oxygenase superfamily protein
Gh_A10G1589
Gh_A10G2091	AT4G00430	plasma membrane intrinsic protein 1;4
Gh_A11G0472
Gh_A11G0715	AT3G60590
Gh_A11G1645	AT4G36210	Protein of unknown function (DUF726)
Gh_A11G2566	AT3G15353	metallothionein 3
Gh_A11G2882	AT2G36830	gamma tonoplast intrinsic protein
Gh_A11G3008	AT2G47140	NAD(P)-binding Rossmann-fold superfamily protein
Gh_A12G1214	AT5G23280	TCP family transcription factor
Gh_A12G2500	AT3G48050	BAH domain ;TFIIS helical bundle-like domain
Gh_A13G0288	AT4G39090	Papain family cysteine protease
Gh_A13G1586	AT5G10840	Endomembrane protein 70 protein family
Gh_D01G0152	AT5G54680	basic helix-loop-helix (bHLH) DNA-binding superfamily protein
Gh_D02G0461	AT5G55550	RNA-binding (RRM/RBD/RNP motifs) family protein
Gh_D02G1511	AT1G27330	Ribosome associated membrane protein RAMP4
Gh_D02G1773	AT5G13190
Gh_D02G2386	AT2G46960	cytochrome P450, family 72, subfamily A, polypeptide 15
Gh_D03G0406	AT1G78020	Protein of unknown function (DUF581)
Gh_D03G0467	AT1G79790	Haloacid dehalogenase-like hydrolase (HAD) superfamily protein
Gh_D03G1302	AT2G28250	Protein kinase superfamily protein
Gh_D03G1433	AT4G23460	Adaptin family protein
Gh_D04G0970	AT2G36290	alpha/beta-Hydrolases superfamily protein
GH_A11G0330	At3G47640	basic helix-loop-helix (bHLH) DNA-binding superfamily protein
Gh_D05G1761	AT1G20110	RING/FYVE/PHD zinc finger superfamily protein
Gh_D05G1770	AT4G24200	Transcription elongation factor (TFIIS) family protein
Gh_D05G1970	AT1G47128	Granulin repeat cysteine protease family protein
Gh_D05G3076	AT2G01140	Aldolase superfamily protein
Gh_D05G3662	AT2G21110	Disease resistance-responsive (dirigent-like protein) family protein
Gh_D05G3838	AT4G18390	TEOSINTE BRANCHED 1, cycloidea and PCF transcription factor 2
Gh_D06G0119
Gh_D06G0788	AT3G45310	Cysteine proteinases superfamily protein
Gh_D06G0931
Gh_D06G0982	AT2G25810	tonoplast intrinsic protein 4;1
Gh_D07G1185	AT3G54540	general control non-repressible 4
Gh_D07G1872	AT3G21790	UDP-Glycosyltransferase superfamily protein
Gh_D07G2197
Gh_D08G1642		F-box family protein
Gh_D08G2427	AT2G41000	Chaperone DnaJ-domain superfamily protein
Gh_D09G2434	AT1G60710	NAD(P)-linked oxidoreductase superfamily protein
Gh_D10G1533	AT4G14410	basic helix-loop-helix (bHLH) DNA-binding superfamily protein
Gh_D10G1758		MLP-like protein 423
Gh_D10G2518	AT2G16050	Cysteine/Histidine-rich C1 domain family protein
Gh_D11G0011	AT3G17700	cyclic nucleotide-binding transporter 1
Gh_D11G0377	AT1G18490	Protein of unknown function (DUF1637)
Gh_D11G0636	AT2G21120	Protein of unknown function (DUF803)
Gh_D11G1051	AT2G46660	cytochrome P450, family 78, subfamily A, polypeptide 6
Gh_D11G1198	AT3G62860	alpha/beta-Hydrolases superfamily protein
Gh_D11G1802	AT4G36210	Protein of unknown function (DUF726)
Gh_D11G2890	AT5G54680	basic helix-loop-helix (bHLH) DNA-binding superfamily protein
Gh_D12G1612	AT5G15490	UDP-glucose 6-dehydrogenase family protein
Gh_D13G0290	AT1G14720	xyloglucan endotransglucosylase/hydrolase 28
Gh_D13G0414	AT4G34110	poly(A) binding protein 8
Gh_D13G1282	AT5G13010	RNA helicase family protein
Gh_D13G2489	AT3G45310	Cysteine proteinases superfamily protein
Gh_Sca007622G02	ATCG00540	photosynthetic electron transfer A
Gh_Sca029920G01	AT4G38540	FAD/NAD(P)-binding oxidoreductase family protein
Gh_Sca095407G01	AT4G17310
Gh_Sca174744G01		SER/ARG-rich protein 34A
Thecc1EG041816t1	TRF-like 2	AT1G07540

## Sheet: Sheet2
Supplemental table S2 Promoter sequence of GhbHLH38, GhFIT and GhPYE
GhbHLH38 promoter	TATACAATATTTAGAACTATTAATAGTCTCTTCTCAATTCTTTAATAGGAGGATAATATACTTCACCGTACTTAAATCTATGTTGTAATATATTGATAATAATATCGATGCCAATCGAAACTAAAACGCAATTCACAATATCTAAACAAAGTTAATTCCAGCTTAAAATCATCAGAGGTAAGCTCAACATAAACTTTTGACGAGGCTAATATCAAGGCCGAGATAACCCTTATGGCCCATGTCAAAATTGGTTATGTTGTATAGTCTGGCCTGAAACTTGAACATTAAGCATTAAAATACAAAAGACAATAAATTAAGCCCGTGGAGACCCAATGTTGCTTCATTAATTTATTCATATTTCAACCAAAGAGCACCTCAACTTCATGGAAGGCACGTTTC…	E-box are marked in red
GhFIT promoter	CACCCGTATCCCTCTATCATCGATCATTATTTTCTCTCTCCCTTAATTGAAATAGAGTCTCCAATAATCGACCATCTCAAAACCACCATAGCAACACCCTCCATCACCTCACCACTCGAGCACCACCATCATTGCCCCACTCATCATCTCTACTCAACATCCCAAACCTAATAAAACCAAATAACCCAAAATCATTAACAAAAAATAAAAAAATAAAAAGGAAAAAGAGAAGCAAACATAGAAAAGAAAGTCAAAGTTTTTTTTTCTTCTTTTTTTTTAGCACATTGGCCTTCAACATTACATTTTGAGCCAAATTGATTGTTTTTTAACAGAAAATATTGATTACACTGTTAAATTTTAACGGTGATAATGTGACAATTTGACGTGGACAAAATTTAA…	E-box are marked in red
GhPYE promoter	TGTTTGTTTAATAAGTTAGAAAGAAAGAAAAAAAAAATTTCCTACAAACACCAACAAAATAAACAATTCAGAGTCTCCTCCATTGATGACTCATAGAACTAAATCAATAAATCAGACCACAACACAAATTAAACAACAGAAATTGGGTATTCAAAGGAACCAAACACAAATTTCCCAAGAAAATACATACACCCATATTTGCCCCATCTAGTTTTACTGAAATTTTCGATCAAACACACAGATAAGATTCAGAACCAAAAAGAAAAAGGGAAAACTTTAAAAAATCACCTATCTCGATGCATCAAAATAAAGAACCCAGATCAAAATATAGAAAAAGTCCCATCAAAAACACAGTTCAAGATCAAAGACGGAGATTGTGATTTGTGAACCAACCTTCGA…	E-box are marked in red

## Sheet: Sheet3
Supplemental table S3 Differences in bHLH expression and transcriptional regulation between Cotton and Arabidopsis thaliana
cotton							Arabidopsis
Subgroup	Gene member	inducable by iron difficiency	interaction with bHLH121	transcriptional regulation by bHLH121	remark		Subgroup	Gene member	inducable by iron difficiency	interaction with bHLH121	transcriptional regulation by bHLH121	remark	reference
bHLH Ib							bHLH Ib
	GhbHLH38 (4)	yes	no	yes				bHLH38	yes		yes		42
								bHLH39					42
								bHLH100					48
	GhbHLH101 (3)	no	no		barely expressed in leaf			bHLH101					48
bHLH IIIe							bHLH IIIe
	GhFIT (4)	yes	no	yes	2 of GhFIT homologs barely express in leaf			bHLH29 (FIT)	yes		controversial		36
bHLH IIIe							bHLH IIIe
	GhbHLH6 (6)	no						bHLH6, (MYC2)	no				77
bHLH IVa							bHLH IVa
	GhbHLH25 (16)	yes						bHLH18	yes				77
								bHLH19
								bHLH20
								bHLH25
bHLH IVb							bHLH IVb
	GhbHLH121 (2)	yes						bHLH121	controversial				45-47
	GhPYE (2)	yes	yes	yes				bHLH47(PYE)	yes		controversial		37
	GhbHLH11 (4)	repress						bHLH11	repress				43
bHLH IVc							bHLH IVc
	GhbHLH104 (2)	yes	yes					bHLH34	no	yes		bHLH104 and bHLH115 directly regulate the expression of bHLH121	70
								bHLH104	no				70
	GhbHLH115 (10)	no						bHLH105	no				78
								bHLH115	yes				71

## Sheet: Sheet4
Supplemental table S4 Oligonucleotides used for vector construction in this study
Primer Name	Sequence (5' 3')	Restriction sites	Vector
Gh bHLH 121 GUS F	gaacacgcaggggactctaga ATGGATCAACTCAGAAAAGACGC	XbaI	pBI121 vector
Gh bHLH 121 GUS R	ggactgaccacccggggatcc ATCATTTCGCCCGTCA	BamHI
Gh bHLH 121 Pro GUS F	gaccatgattacgccaagcttAAACCTTCAACATTTACTTC	HindⅢ	pBI121 vector
Gh bHLH 121 Pro GUS R	accacccggggatcctctagaCGTAGCTTCACAAAATTCAC	XbaI
Gh bHLH 121 GFP F	tagggtacccccggggtcgacATGGAAGGAGTTGTAGTAAAAG	SalI	pBINGFP4 vector
Gh bHLH 121 GFP R	gcccttgctcaccatggatcc ATCATTTCGCCCGTCA	BamHI						Ⅲ
Gh bHLH 121 BD F	atggccatggaggccgaattc ATGGATCAACTCAGAAAAGACGC	EcoR1	pGBKT7 vector
Gh bHLH 121 BD R	ccgctgcaggtcgacggatcc TCAATCATTTCGCCCGTCA	BamHI
Gh bHLH 121 VIGS F	gtgagtaaggttaccgaattcAGATTACCCGGTTGTCATGGCTCC	EcoR1	TRV2 vector
Gh bHLH 121 VIGS R	cgtgagctcggtaccggatccCCCGATGATAAATCCTGATCTGCTG	BamHI
Gh bHLH 104 AD F	gccatggaggccagtgaattc ATGGATTTAATAGAAGTTTGGGATTTT	EcoR1	pGADT7 vector
Gh bHLH 104 AD R	cagctcgagctcgatggatcc CTACGCTGCAGGGGGCCT	BamHI
Gh bHLH 115 AD F	gccatggaggccagtgaattc ATGGTATCACCTGAAAACGCCA	EcoR1	pGADT7 vector
Gh bHLH 115 AD R	cagctcgagctcgatggatcc TTAGGCAACCGGAGGGCG	BamHI
Gh bHLH 47 AD F	gccatggaggccagtgaattc ATGGGCTCTGAGACAAATGCA	EcoR1	pGADT7 vector
Gh bHLH 47 AD R	cagctcgagctcgatggatcc TTATTGCTTCCCAAGAAGTTGGG	BamHI
Gh bHLH 38 AD F	gccatggaggccagtgaattc ATGTGTGCATTAGCTCCTTTTCC	EcoR1	pGADT7 vector
Gh bHLH 38 AD R	cagctcgagctcgatggatcc GAGTCCCAGCTCTTCCCTATT	BamHI
Gh bHLH 101 AD F	gccatggaggccagtgaattc ATGTGTGCTTTGTTTCCAGTATGTG	EcoR1	pGADT7 vector
Gh bHLH 101 AD R	cagctcgagctcgatggatcc AGCTTTCCTTTTCTTATATAAGGAC	BamHI
Gh bHLH 29 AD F	gccatggaggccagtgaattc ATGGATGCATCGAGAAATTACCC	EcoR1	pGADT7 vector
Gh bHLH 29 AD R	cagctcgagctcgatggatcc GGAAGATAAAGGTGTTATAAACTCAAA	BamHI
Gh IRT1 AD F	gccatggaggccagtgaattc ATGTCAATGGCTTCGTTATATGTCA	EcoR1	pGADT7 vector
Gh IRT1 AD R	cagctcgagctcgatggatcc TCAAGCCCATTTGGCCATG	BamHI
Gh FRO2 AD F	gccatggaggccagtgaattc ATGGATTCCAGGTTCGTAAGGG	EcoR1	pGADT7 vector
Gh FRO2 AD R	cagctcgagctcgatggatcc TCACCAGCTGAAACTGATAGACTCA	BamHI
Gh BTS AD F	gccatggaggccagtgaattc ATGGCGATTCCTATACCGGAA	EcoR1	pGADT7 vector
Gh BTS AD R	cagctcgagctcgatggatcc TTGATTCACAGTAGAGCAATCTG	BamHI
Gh MYB10 AD F	gccatggaggccagtgaattc ATGGGGAAAGGAAGAGCTCCG	EcoR1	pGADT7 vector
Gh MYB10 AD R	cagctcgagctcgatggatcc TTATGGCTTCAGTAGCATGTCATACA	BamHI
Gh NAS4 AD F	gccatggaggccagtgaattc ATGGTTTGCGAGAAAGATCCC	EcoR1	pGADT7 vector
Gh NAS4 AD R	cagctcgagctcgatggatcc TCAGGAGAGTTGTTCCTCAATATCA	BamHI
Gh FRD3 AD F	gccatggaggccagtgaattc ATGGCTGAGAATGGTATTATGCAC	EcoR1	pGADT7 vector
Gh FRD3 AD R	cagctcgagctcgatggatcc CTATGCGATGGGTCTACTTCTTAGG	BamHI
Gh bHLH 18 AD F	gccatggaggccagtgaattc ATGAGCTCTCCATCAACTGAACTTAC	EcoR1	pGADT7 vector
Gh bHLH 18 AD R	cagctcgagctcgatggatcc AGTGAACTGAGAGCTCGGA	BamHI
Gh bHLH 19 AD F	gccatggaggccagtgaattc ATGGAGGATCCCACTTTTTTCA	EcoR1	pGADT7 vector
Gh bHLH 19 AD R	cagctcgagctcgatggatcc CATGAAGTTGAGCAAACCCTCTC	BamHI
Gh bHLH 25 AD F	gccatggaggccagtgaattc ATGGAGGATCCCACTTTATTCCC	EcoR1	pGADT7 vector
Gh bHLH 25 AD R	cagctcgagctcgatggatcc CATGATGAACTTCAGCAAAGC	BamHI
Gh bHLH 121 AD F	gccatggaggccagtgaattc ATGGATCAACTCAGAAAAGACGC	EcoR1	pGADT7 vector
Gh bHLH 121 AD R	cagctcgagctcgatggatcc TCAATCATTTCGCCCGTCA	BamHI
Gh NRT AD F	gccatggaggccagtgaattc ATGAGTGACATTGAG	EcoR1	pGADT7 vector
Gh NRT AD R	cagctcgagctcgatggatcc AACATGGGAAGGGGTT	BamHI
Gh GCN5 AD F	gccatggaggccagtgaattc ATGGTGCTCTCCACAA	EcoR1	pGADT7 vector
Gh GCN5 AD R	cagctcgagctcgatggatcc TGAGCCTCCATTGAT	BamHI
Gh bHLH 121 LUC C F	tacgcgtcccggggcggtacc ATGGATCAACTCAGAAAAGACGC	KpnI	pCAMBIA1300 cLuc vector
Gh bHLH 121 LUC C R	acgaaagctctgcaggtcgac TCAATCATTTCGCCCGTCA	SalI
Gh bHLH 104 LUC N F	acgggggacgagctcggtacc ATGGATTTAATAGAAGTTTGGGATTTT	KpnI	pCAMBIA1300 nLuc vector
Gh bHLH 104 LUC N R	cgcgtacgagatctggtcgac CGCTGCAGGGGGCCT	SalI
Gh bHLH 115 LUC N F	acgggggacgagctcggtacc ATGGTATCACCTGAAAACGCCA	KpnI	pCAMBIA1300 nLuc vector
Gh bHLH 115 LUC N R	cgcgtacgagatctggtcgac GGCAACCGGAGGGCG	SalI
Gh bHLH 47 LUC N F	acgggggacgagctcggtacc ATGGGCTCTGAGACAAATGCA	KpnI	pCAMBIA1300 nLuc vector
Gh bHLH 47 LUC N R	cgcgtacgagatctggtcgac TTGCTTCCCAAGAAGTTGGG	SalI
Gh bHLH 121 YNE F	tggcgcgccactagtggatcc ATGGATCAACTCAGAAAAG	BamHI	35S SPYNE173 Vector
Gh bHLH 121 YNE R	agcggtaccctcgaggtcgac ATCATTTCGCCCGTCA	SalI
Gh bHLH 104 YCE F	tggcgcgccactagtggatcc ATGGATTTAATAGAAGTTTGGGATTTT	BamHI	35S SPYCE Vector
Gh bHLH 104 YCE R	agcggtaccctcgaggtcgac CGCTGCAGGGGGCCT	SalI
Gh bHLH 115 YCE F	tggcgcgccactagtggatcc ATGGTATCACCTGAAAACGCCA	BamHI	35S SPYCE Vector
Gh bHLH 115 YCE R	agcggtaccctcgaggtcgac GGCAACCGGAGGGCG	SalI
Gh bHLH 47 YCE F	tggcgcgccactagtggatcc ATGGGCTCTGAGACAAATGCA	BamHI	35S SPYCE Vector
Gh bHLH 47 YCE R	agcggtaccctcgaggtcgac TTGCTTCCCAAGAAGTTGGG	SalI
Gh NRT YCE F	tggcgcgccactagtggatcc ATGAGTGACATTGAG	BamHI	35S SPYCE Vector
Gh NRT YCE R	agcggtaccctcgaggtcgac AACATGGGAAGGGGTT	SalI
Gh GCN5 YCE F	tggcgcgccactagtggatcc ATGGTGCTCTCCACAA	BamHI	35S SPYCE Vector
Gh GCN5 YCE R	agcggtaccctcgaggtcgac TGAGCCTCCATTGAT	SalI
Gh bHLH 121 62SK F	gacagcccaagctgagctc ATGGATCAACTCAGAAAAG	SacI	pGreen II 62 SK vector
Gh bHLH 121 62SK R	tctagagcggccgccacc TCAATCATTTCGCCCGTCA	XbaI
Gh bHLH 104 62SK F	gacagcccaagctgagctc ATGGATTTAATAGAAGTTTGGGATTTT	SacI	pGreen II 62 SK vector
Gh bHLH 104 62SK R	tctagagcggccgccacc CGCTGCAGGGGGCCT	XbaI
Gh bHLH 115 62SK F	gacagcccaagctgagctc ATGGTATCACCTGAAAACGCCA	SacI	pGreen II 62 SK vector
Gh bHLH 115 62SK R	tctagagcggccgccacc GGCAACCGGAGGGCG	XbaI
Gh bHLH 121 Pro 0800LUC F	ctatagggcgaattgggtacc AAACCTTCAACATTTACTTC	KpnI	pGreen II 0800 Luc vector
Gh bHLH 121 Pro 0800LUC R	tccagtccgcggtgagcggccgc CGTAGCTTCACAAAATTCAC	NotI
Gh bHLH 29 Pro 0800LUC F	ctatagggcgaattgggtacc TCGATGCCAATCGAAACTAAAACG	KpnI	pGreen II 0800 Luc vector
Gh bHLH 29 Pro 0800LUC R	tccagtccgcggtgagcggccgc TTATGCACTGCCTGACTGTGAGAG	NotI
Gh bHLH 38 Pro 0800LUC F	ctatagggcgaattgggtacc AAAAAAGGTTGATCACCCGTATCCC	KpnI	pGreen II 0800 Luc vector
Gh bHLH 38 Pro 0800LUC R	tccagtccgcggtgagcggccgc CTCAACGATCATGGGGGATTTTAAA	NotI
Gh bHLH 47 Pro 0800LUC F	ctatagggcgaattgggtacc CTAGAGAGAGAAGCTTGACACCAA	KpnI	pGreen II 0800 Luc vector
Gh bHLH 47 Pro 0800LUC R	tccagtccgcggtgagcggccgc CACACACAAACACGCACCCA	NotI

## Sheet: Sheet5
Supplemental table S5 Oligonucleotides used for qRT PCR in this study
Primer Name	Sequence (5' 3')
Gh bHLH 121 qRT F	AGAAGATTCGAAAAACAAGTCCTCAGG
Gh bHLH 121 qRT R	TGAGCTTTCTTTGTCCCGATGATAA
Gh bHLH 104 qRT F	GGATATCTTCCTGCTCACCCAGC
Gh bHLH 104 qRT R	TGCCACATTGGGACCAAACCAT
Gh bHLH 47 qRT F	CTGTTCCGCAACAATCATCGGC
Gh bHLH 47 qRT R	GGGTCGGATATCGAGCATGTGG
Gh bHLH 101 qRT F	AGCTTAACCACAACGCGAGTGA
Gh bHLH 101 qRT R	CTTGAAACTGTGGCCGGAATGC
Gh bHLH 29 qRT F	ACCCTCTGCAGTTCCCAAATCA
Gh bHLH 29 qRT R	CCCCAGGTGTGGAACTAATCTGC
Gh IRT1 qRT F	TCGTCGCCATGTTATCCGCAAT
Gh IRT1 qRT R	TCTAGCACCATGGCAACCACAC
Gh FRO2 qRT F	GGAAGCGACGCACGTACAAAAC
Gh FRO2 qRT R	GCAAGAGATTGGTGAGGGAGGC
Gh BTS qRT F	GGGAGGAAGATAGCGACGAGGA
Gh BTS qRT R	CCCTCCTGCGTCGTTCCAAAAT
Gh Histone3 qRT F	GGCATACCTTGTGGGTCTTTTTGA
Gh Histone3 qRT R	CTACCACTACCATCATGGC
At FER1 qRT F	ACGTTGCTATGAAGGGACTAGC
At FRT qRT R	TAGGTGAGACGATAGGGTGGAG
AtbHLH38 qRT F	CGTTCATGTCTTCCAGCTTCTG
At bHLH38 qRT R	GACCCGATACTCGTACCAAAAT
At bHLH39 qRT F	TCCGTTCATGTCTTCCTGCCTCT
At bHLH39 qRT R	CACTTGCTCTTGCAGCTCTGGT
At bHLH100 qRT F	CTTGTCTTCCTCCCACCAATCA
At bHLH100 qRT R	TGCTCTTGCAGCTCTGGTATGT
At bHLH101 qRT F	ACGCCTTGTACTCTTCACTTCG
AtbHLH101 qRT R	CTTGCTTCTGCTCTGGTATGTATTTC
At bHLH34 qRT F	TCAATTCTTCGTCATCTGTTGGA
At bHLH34 qRT R	TCAAGTCCATGAACTTGTCATTTAG
At bHLH104 qRT F	CCAGCTGCATTTAACCACAACA
At bHLH104 qRT R	TTAAGCAGCAGGAGGCCTGAG
At bHLH105 qRT F	CACAATCCAAGGTCCTGGTTTC
At bHLH105 qRT R	GGATCCAGGTTCTTTGCTAGCTT
At bHLH115 qRT R	AACCAGTGCAAGATTCAGTTTTGA
At bHLH115 qRT F	TACGAACTGGCTTAGTGATTACCC
At bHLH47 qRT R	CAGGACTTCCCATTTTCCAA
At bHLH47 qRT F	CTTGTGTCTGGGGATCAGGT
At bHLH29 qRT R	TCGGTCTAGGACTTTGATCTCTG
At bHLH29 qRT R	TCTTGAACATACAACACTGCATCT
At BTS qRT F	ACCATGTCGATCTCCGGCTG
At BTS qRT R	CAAGAGAATATGTTTGCGCTACATT
At FRO2 qRT F	TTCACCGTTCATGGTCTTTGTT
At ERO2 qRT R	GAGCTATCTCTCCGGCCAAATT
At IRT1 qRT F	CTCTTTGCTTCCATCAAATGTTC
At IRT1 qRT R	CCTAACGCTATTCCGAATGG
At YSL1 qRT F	CGAAACCATTCACAAGACAAGAG
At YSL1 qRT R	TTACCTTCCAAGTTCACACCAGAC
At NAS4 qRT F	TGTTCTTGGCTGCTCTTGTAGG
At NAS4 qRT R	CAAGGCTCAACGATTGGATAGA
At FRD3 qRT F	CGTCTAGGGATCATCGGTGCA
At FRD3 qRT R	TCCCCGAAGTTTGGTGGAATC
At ZIF1 qRT F	GCTGTAAGGTGGAGCAGATGAA
At ZIF1 qRT R	TAGTAGAGGAAGGGATAGAGTGAGG
At MYB10 qRT F	CACCATGCTGTGACAAAAGCCA
At MYB10 qRT R	AGACGACAACTCTTTCCGCATCT
At MYB72 qRT F	GGATAAACTATCTGAGACCGGACG
At MYB72 qRT R	GAGATGCGTGTTCCACACGTTT
At TUB2 qRT F	GGCCTTGTACGATATTTGCTTC
At TUB2 qRT R	TCGGAGGTCAGAGTTGAGTTGA

## Sheet: Sheet6
Supplemental table S6 Accession of genes used in this study
Name	Accession
GhbHLH101 A11	XP_040936138.1
GhbHLH101 D11	XP_016712065.2
GhbHLH101 D11-2	XP_016711964.2
GhbHLH38 A05	XP_016753020.1
GhbHLH38 D05	XP_016684780.1
GhbHLH38 A09	KAG4183372.1
GhbHLH38 D09	XP_016673409.1
GhbHLH104-A10	XP_016677847.1
GhbHLH104-D10	XP_016699442.2
GhbHLH115 A01	XM_041117466.1
GhbHLH115 D01	XP_016715543.2
GhbHLH115 A01-2	XP_016702823.1
GhbHLH115 D01-2	XP_016720182.1
GhbHLH115 A05	XP_016749436.1
GhbHLH115 D05	XP_016688249.1
GhbHLH115 A11	XP_040935926.1
GhbHLH115 D11	XP_040960739.1
GhbHLH115 A13	XP_016675948.1
GhbHLH115 D13	XP_016705472.1
GhFIT A05	XP_016689171.2
GhFIT D05	XP_040949389.1
GhFIT A09	XP_017604551.1
GhFIT D09	XP_016673418.1
GhFRO2	XP_016708794.2
GhIRT3	XP_016683012.1
GhAHA2	XP_016690385.2
GhYSL1	XP_040942299.1
GhNAS4	XP_040948917.1
GhAtZIF1	XP_016685966.1
GhFRD3	XP_016726939.1
GhPYE	XP_040936509.1
GhBTS A04	XP_040967376.1
GhBTS A11	XP_016709735.2
GhMYB72 A01	XP_016701990.1
GhMYB72 A08	XP_016692092.2
GhbHLH121-At	XP_016714640.1
GhbHLH121-Dt	XP_016691401.1
GhbHLH47-At	XP_040936509.1
GhbHLH47-Dt	XP_016695693.1
GhbHLH11-1	XP_016724784.1
GhbHLH11-2	XP_040937363.1
GhbHLH11-3	KAG4153713.1
GhbHLH11-4	XP_040937363.1
GhFeSOD-1	XP_016704781.1
GhFeSOD-2	XP_016744444.1
GhCAT2-1	XP_012464632.1
GhCAT2-2	XP_016726296.1
GhAPX2	XP_040954700.1
GhAPX3	XP_016708005.2
GhPsbR	XP_016738540.1
GhPsbP1	KAG4125724.1
GhPsbO2	XP_016677805.1
GhPsaK	XP_016727176.1
GhPsaD2	XP_016717655.1
GhPsaE2	XP_016752902.1
GhPstM1	XP_016711525.1
GhPstM2	XP_016727573.2
GhPstM3	XP_016723684.2
GhFD2	MBA0557046.1
GhFD3	KHG12419.1
GhFDC3	XP_017635308.1
GhHistone3	XP_006288773.1
